# Supplementary material for: The Survey Measure of Psychological Safety and Its Association with Mental Health and Job Performance: A Validation Study and Cross-Sectional Analysis
Source: Int J Environ Res Public Health. 2022 Aug 11;19(16):9879. doi: 10.3390/ijerph19169879 (PMC9407795; doi:10.3390/ijerph19169879)
Supplement: Supplementary file 1 [file ijerph-19-09879-s001.zip]

Archive with 1 entries (1 files):
- ijerph-1813602-supplementary.pdf
